# Supplementary material for: Affordability and Serving Accuracy of a Publicly Available DASH Meal Plan for Women Using SNAP Benefits
Source: Nutrients. 2026 Apr 25;18(9):1358. doi: 10.3390/nu18091358 (PMC13165375; doi:10.3390/nu18091358)
Supplement: Supplementary file 1 [file nutrients-18-01358-s001.zip]

Archive with 1 entries (1 files):
- nutrients-4200380-supplementary.pdf
